# Supplementary material for: Exploring the Applicability of General Dietary Recommendations for People Affected by Obesity
Source: Nutrients. 2023 Mar 25;15(7):1604. doi: 10.3390/nu15071604 (PMC10097167; doi:10.3390/nu15071604)
Supplement: Supplementary file 1 [file nutrients-15-01604-s001.zip]

Archive with 2 entries (2 files):
- Table S1 items of the GDBI.pdf
- Table S2 Additional analyses.pdf
